# Supplementary material for: Support vector machine with quantile hyper-spheres for pattern classification
Source: PLoS One. 2019 Feb 15;14(2):e0212361. doi: 10.1371/journal.pone.0212361 (PMC6377146; doi:10.1371/journal.pone.0212361)
Supplement: S1 Dataset — The first typical strip steel surface defects dataset. (ZIP) [file pone.0212361.s001.zip]

Archive with 2 entries (1 files):
- patches/patches.7z
- patches/
