# Supplementary material for: Support vector machine with quantile hyper-spheres for pattern classification
Source: PLoS One. 2019 Feb 15;14(2):e0212361. doi: 10.1371/journal.pone.0212361 (PMC6377146; doi:10.1371/journal.pone.0212361)
Supplement: S2 Dataset — The second typical strip steel surface defects dataset. (ZIP) [file pone.0212361.s002.zip]

Archive with 301 entries (300 files):
- inclusion/
- inclusion/In_1.bmp
- inclusion/In_10.bmp
- inclusion/In_100.bmp
- inclusion/In_101.bmp
- inclusion/In_102.bmp
- inclusion/In_103.bmp
- inclusion/In_104.bmp
- inclusion/In_105.bmp
- inclusion/In_106.bmp
- inclusion/In_107.bmp
- inclusion/In_108.bmp
- inclusion/In_109.bmp
- inclusion/In_11.bmp
- inclusion/In_110.bmp
- inclusion/In_111.bmp
- inclusion/In_112.bmp
- inclusion/In_113.bmp
- inclusion/In_114.bmp
- inclusion/In_115.bmp
- inclusion/In_116.bmp
- inclusion/In_117.bmp
- inclusion/In_118.bmp
- inclusion/In_119.bmp
- inclusion/In_12.bmp
- inclusion/In_120.bmp
- inclusion/In_121.bmp
- inclusion/In_122.bmp
- inclusion/In_123.bmp
- inclusion/In_124.bmp
- inclusion/In_125.bmp
- inclusion/In_126.bmp
- inclusion/In_127.bmp
- inclusion/In_128.bmp
- inclusion/In_129.bmp
- inclusion/In_13.bmp
- inclusion/In_130.bmp
- inclusion/In_131.bmp
- inclusion/In_132.bmp
- inclusion/In_133.bmp
- inclusion/In_134.bmp
- inclusion/In_135.bmp
- inclusion/In_136.bmp
- inclusion/In_137.bmp
- inclusion/In_138.bmp
- inclusion/In_139.bmp
- inclusion/In_14.bmp
- inclusion/In_140.bmp
- inclusion/In_141.bmp
- inclusion/In_142.bmp
- inclusion/In_143.bmp
- inclusion/In_144.bmp
- inclusion/In_145.bmp
- inclusion/In_146.bmp
- inclusion/In_147.bmp
- inclusion/In_148.bmp
- inclusion/In_149.bmp
- inclusion/In_15.bmp
- inclusion/In_150.bmp
- inclusion/In_151.bmp
- inclusion/In_152.bmp
- inclusion/In_153.bmp
- inclusion/In_154.bmp
- inclusion/In_155.bmp
- inclusion/In_156.bmp
- inclusion/In_157.bmp
- inclusion/In_158.bmp
- inclusion/In_159.bmp
- inclusion/In_16.bmp
- inclusion/In_160.bmp
- inclusion/In_161.bmp
- inclusion/In_162.bmp
- inclusion/In_163.bmp
- inclusion/In_164.bmp
- inclusion/In_165.bmp
- inclusion/In_166.bmp
- inclusion/In_167.bmp
- inclusion/In_168.bmp
- inclusion/In_169.bmp
- inclusion/In_17.bmp
- inclusion/In_170.bmp
- inclusion/In_171.bmp
- inclusion/In_172.bmp
- inclusion/In_173.bmp
- inclusion/In_174.bmp
- inclusion/In_175.bmp
- inclusion/In_176.bmp
- inclusion/In_177.bmp
- inclusion/In_178.bmp
- inclusion/In_179.bmp
- inclusion/In_18.bmp
- inclusion/In_180.bmp
- inclusion/In_181.bmp
- inclusion/In_182.bmp
- inclusion/In_183.bmp
- inclusion/In_184.bmp
- inclusion/In_185.bmp
- inclusion/In_186.bmp
- inclusion/In_187.bmp
- inclusion/In_188.bmp
- inclusion/In_189.bmp
- inclusion/In_19.bmp
- inclusion/In_190.bmp
- inclusion/In_191.bmp
- inclusion/In_192.bmp
- inclusion/In_193.bmp
- inclusion/In_194.bmp
- inclusion/In_195.bmp
- inclusion/In_196.bmp
- inclusion/In_197.bmp
- inclusion/In_198.bmp
- inclusion/In_199.bmp
- inclusion/In_2.bmp
- inclusion/In_20.bmp
- inclusion/In_200.bmp
- inclusion/In_201.bmp
- inclusion/In_202.bmp
- inclusion/In_203.bmp
- inclusion/In_204.bmp
- inclusion/In_205.bmp
- inclusion/In_206.bmp
- inclusion/In_207.bmp
- inclusion/In_208.bmp
- inclusion/In_209.bmp
- inclusion/In_21.bmp
- inclusion/In_210.bmp
- inclusion/In_211.bmp
- inclusion/In_212.bmp
- inclusion/In_213.bmp
- inclusion/In_214.bmp
- inclusion/In_215.bmp
- inclusion/In_216.bmp
- inclusion/In_217.bmp
- inclusion/In_218.bmp
- inclusion/In_219.bmp
- inclusion/In_22.bmp
- inclusion/In_220.bmp
- inclusion/In_221.bmp
- inclusion/In_222.bmp
- inclusion/In_223.bmp
- inclusion/In_224.bmp
- inclusion/In_225.bmp
- inclusion/In_226.bmp
- inclusion/In_227.bmp
- inclusion/In_228.bmp
- inclusion/In_229.bmp
- inclusion/In_23.bmp
- inclusion/In_230.bmp
- inclusion/In_231.bmp
- inclusion/In_232.bmp
- inclusion/In_233.bmp
- inclusion/In_234.bmp
- inclusion/In_235.bmp
- inclusion/In_236.bmp
- inclusion/In_237.bmp
- inclusion/In_238.bmp
- inclusion/In_239.bmp
- inclusion/In_24.bmp
- inclusion/In_240.bmp
- inclusion/In_241.bmp
- inclusion/In_242.bmp
- inclusion/In_243.bmp
- inclusion/In_244.bmp
- inclusion/In_245.bmp
- inclusion/In_246.bmp
- inclusion/In_247.bmp
- inclusion/In_248.bmp
- inclusion/In_249.bmp
- inclusion/In_25.bmp
- inclusion/In_250.bmp
- inclusion/In_251.bmp
- inclusion/In_252.bmp
- inclusion/In_253.bmp
- inclusion/In_254.bmp
- inclusion/In_255.bmp
- inclusion/In_256.bmp
- inclusion/In_257.bmp
- inclusion/In_258.bmp
- inclusion/In_259.bmp
- inclusion/In_26.bmp
- inclusion/In_260.bmp
- inclusion/In_261.bmp
- inclusion/In_262.bmp
- inclusion/In_263.bmp
- inclusion/In_264.bmp
- inclusion/In_265.bmp
- inclusion/In_266.bmp
- inclusion/In_267.bmp
- inclusion/In_268.bmp
- inclusion/In_269.bmp
- inclusion/In_27.bmp
- inclusion/In_270.bmp
- inclusion/In_271.bmp
- inclusion/In_272.bmp
- inclusion/In_273.bmp
- inclusion/In_274.bmp
- inclusion/In_275.bmp
- inclusion/In_276.bmp
- inclusion/In_277.bmp
- inclusion/In_278.bmp
- inclusion/In_279.bmp
- inclusion/In_28.bmp
- inclusion/In_280.bmp
- inclusion/In_281.bmp
- inclusion/In_282.bmp
- inclusion/In_283.bmp
- inclusion/In_284.bmp
- inclusion/In_285.bmp
- inclusion/In_286.bmp
- inclusion/In_287.bmp
- inclusion/In_288.bmp
- inclusion/In_289.bmp
- inclusion/In_29.bmp
- inclusion/In_290.bmp
- inclusion/In_291.bmp
- inclusion/In_292.bmp
- inclusion/In_293.bmp
- inclusion/In_294.bmp
- inclusion/In_295.bmp
- inclusion/In_296.bmp
- inclusion/In_297.bmp
- inclusion/In_298.bmp
- inclusion/In_299.bmp
- inclusion/In_3.bmp
- inclusion/In_30.bmp
- inclusion/In_300.bmp
- inclusion/In_31.bmp
- inclusion/In_32.bmp
- inclusion/In_33.bmp
- inclusion/In_34.bmp
- inclusion/In_35.bmp
- inclusion/In_36.bmp
- inclusion/In_37.bmp
- inclusion/In_38.bmp
- inclusion/In_39.bmp
- inclusion/In_4.bmp
- inclusion/In_40.bmp
- inclusion/In_41.bmp
- inclusion/In_42.bmp
- inclusion/In_43.bmp
- inclusion/In_44.bmp
- inclusion/In_45.bmp
- inclusion/In_46.bmp
- inclusion/In_47.bmp
- inclusion/In_48.bmp
- inclusion/In_49.bmp
- inclusion/In_5.bmp
- inclusion/In_50.bmp
- inclusion/In_51.bmp
- inclusion/In_52.bmp
- inclusion/In_53.bmp
- inclusion/In_54.bmp
- inclusion/In_55.bmp
- inclusion/In_56.bmp
- inclusion/In_57.bmp
- inclusion/In_58.bmp
- inclusion/In_59.bmp
- inclusion/In_6.bmp
- inclusion/In_60.bmp
- inclusion/In_61.bmp
- inclusion/In_62.bmp
- inclusion/In_63.bmp
- inclusion/In_64.bmp
- inclusion/In_65.bmp
- inclusion/In_66.bmp
- inclusion/In_67.bmp
- inclusion/In_68.bmp
- inclusion/In_69.bmp
- inclusion/In_7.bmp
- inclusion/In_70.bmp
- inclusion/In_71.bmp
- inclusion/In_72.bmp
- inclusion/In_73.bmp
- inclusion/In_74.bmp
- inclusion/In_75.bmp
- inclusion/In_76.bmp
- inclusion/In_77.bmp
- inclusion/In_78.bmp
- inclusion/In_79.bmp
- inclusion/In_8.bmp
- inclusion/In_80.bmp
- inclusion/In_81.bmp
- inclusion/In_82.bmp
- inclusion/In_83.bmp
- inclusion/In_84.bmp
- inclusion/In_85.bmp
- inclusion/In_86.bmp
- inclusion/In_87.bmp
- inclusion/In_88.bmp
- inclusion/In_89.bmp
- inclusion/In_9.bmp
- inclusion/In_90.bmp
- inclusion/In_91.bmp
- inclusion/In_92.bmp
- inclusion/In_93.bmp
- inclusion/In_94.bmp
- inclusion/In_95.bmp
- inclusion/In_96.bmp
- inclusion/In_97.bmp
- inclusion/In_98.bmp
[truncated: 1 more entries]
