# Supplementary material for: Support vector machine with quantile hyper-spheres for pattern classification
Source: PLoS One. 2019 Feb 15;14(2):e0212361. doi: 10.1371/journal.pone.0212361 (PMC6377146; doi:10.1371/journal.pone.0212361)
Supplement: S3 Dataset — The third typical strip steel surface defects dataset. (ZIP) [file pone.0212361.s003.zip]

Archive with 301 entries (300 files):
- scratches/
- scratches/Sc_1.bmp
- scratches/Sc_10.bmp
- scratches/Sc_100.bmp
- scratches/Sc_101.bmp
- scratches/Sc_102.bmp
- scratches/Sc_103.bmp
- scratches/Sc_104.bmp
- scratches/Sc_105.bmp
- scratches/Sc_106.bmp
- scratches/Sc_107.bmp
- scratches/Sc_108.bmp
- scratches/Sc_109.bmp
- scratches/Sc_11.bmp
- scratches/Sc_110.bmp
- scratches/Sc_111.bmp
- scratches/Sc_112.bmp
- scratches/Sc_113.bmp
- scratches/Sc_114.bmp
- scratches/Sc_115.bmp
- scratches/Sc_116.bmp
- scratches/Sc_117.bmp
- scratches/Sc_118.bmp
- scratches/Sc_119.bmp
- scratches/Sc_12.bmp
- scratches/Sc_120.bmp
- scratches/Sc_121.bmp
- scratches/Sc_122.bmp
- scratches/Sc_123.bmp
- scratches/Sc_124.bmp
- scratches/Sc_125.bmp
- scratches/Sc_126.bmp
- scratches/Sc_127.bmp
- scratches/Sc_128.bmp
- scratches/Sc_129.bmp
- scratches/Sc_13.bmp
- scratches/Sc_130.bmp
- scratches/Sc_131.bmp
- scratches/Sc_132.bmp
- scratches/Sc_133.bmp
- scratches/Sc_134.bmp
- scratches/Sc_135.bmp
- scratches/Sc_136.bmp
- scratches/Sc_137.bmp
- scratches/Sc_138.bmp
- scratches/Sc_139.bmp
- scratches/Sc_14.bmp
- scratches/Sc_140.bmp
- scratches/Sc_141.bmp
- scratches/Sc_142.bmp
- scratches/Sc_143.bmp
- scratches/Sc_144.bmp
- scratches/Sc_145.bmp
- scratches/Sc_146.bmp
- scratches/Sc_147.bmp
- scratches/Sc_148.bmp
- scratches/Sc_149.bmp
- scratches/Sc_15.bmp
- scratches/Sc_150.bmp
- scratches/Sc_151.bmp
- scratches/Sc_152.bmp
- scratches/Sc_153.bmp
- scratches/Sc_154.bmp
- scratches/Sc_155.bmp
- scratches/Sc_156.bmp
- scratches/Sc_157.bmp
- scratches/Sc_158.bmp
- scratches/Sc_159.bmp
- scratches/Sc_16.bmp
- scratches/Sc_160.bmp
- scratches/Sc_161.bmp
- scratches/Sc_162.bmp
- scratches/Sc_163.bmp
- scratches/Sc_164.bmp
- scratches/Sc_165.bmp
- scratches/Sc_166.bmp
- scratches/Sc_167.bmp
- scratches/Sc_168.bmp
- scratches/Sc_169.bmp
- scratches/Sc_17.bmp
- scratches/Sc_170.bmp
- scratches/Sc_171.bmp
- scratches/Sc_172.bmp
- scratches/Sc_173.bmp
- scratches/Sc_174.bmp
- scratches/Sc_175.bmp
- scratches/Sc_176.bmp
- scratches/Sc_177.bmp
- scratches/Sc_178.bmp
- scratches/Sc_179.bmp
- scratches/Sc_18.bmp
- scratches/Sc_180.bmp
- scratches/Sc_181.bmp
- scratches/Sc_182.bmp
- scratches/Sc_183.bmp
- scratches/Sc_184.bmp
- scratches/Sc_185.bmp
- scratches/Sc_186.bmp
- scratches/Sc_187.bmp
- scratches/Sc_188.bmp
- scratches/Sc_189.bmp
- scratches/Sc_19.bmp
- scratches/Sc_190.bmp
- scratches/Sc_191.bmp
- scratches/Sc_192.bmp
- scratches/Sc_193.bmp
- scratches/Sc_194.bmp
- scratches/Sc_195.bmp
- scratches/Sc_196.bmp
- scratches/Sc_197.bmp
- scratches/Sc_198.bmp
- scratches/Sc_199.bmp
- scratches/Sc_2.bmp
- scratches/Sc_20.bmp
- scratches/Sc_200.bmp
- scratches/Sc_201.bmp
- scratches/Sc_202.bmp
- scratches/Sc_203.bmp
- scratches/Sc_204.bmp
- scratches/Sc_205.bmp
- scratches/Sc_206.bmp
- scratches/Sc_207.bmp
- scratches/Sc_208.bmp
- scratches/Sc_209.bmp
- scratches/Sc_21.bmp
- scratches/Sc_210.bmp
- scratches/Sc_211.bmp
- scratches/Sc_212.bmp
- scratches/Sc_213.bmp
- scratches/Sc_214.bmp
- scratches/Sc_215.bmp
- scratches/Sc_216.bmp
- scratches/Sc_217.bmp
- scratches/Sc_218.bmp
- scratches/Sc_219.bmp
- scratches/Sc_22.bmp
- scratches/Sc_220.bmp
- scratches/Sc_221.bmp
- scratches/Sc_222.bmp
- scratches/Sc_223.bmp
- scratches/Sc_224.bmp
- scratches/Sc_225.bmp
- scratches/Sc_226.bmp
- scratches/Sc_227.bmp
- scratches/Sc_228.bmp
- scratches/Sc_229.bmp
- scratches/Sc_23.bmp
- scratches/Sc_230.bmp
- scratches/Sc_231.bmp
- scratches/Sc_232.bmp
- scratches/Sc_233.bmp
- scratches/Sc_234.bmp
- scratches/Sc_235.bmp
- scratches/Sc_236.bmp
- scratches/Sc_237.bmp
- scratches/Sc_238.bmp
- scratches/Sc_239.bmp
- scratches/Sc_24.bmp
- scratches/Sc_240.bmp
- scratches/Sc_241.bmp
- scratches/Sc_242.bmp
- scratches/Sc_243.bmp
- scratches/Sc_244.bmp
- scratches/Sc_245.bmp
- scratches/Sc_246.bmp
- scratches/Sc_247.bmp
- scratches/Sc_248.bmp
- scratches/Sc_249.bmp
- scratches/Sc_25.bmp
- scratches/Sc_250.bmp
- scratches/Sc_251.bmp
- scratches/Sc_252.bmp
- scratches/Sc_253.bmp
- scratches/Sc_254.bmp
- scratches/Sc_255.bmp
- scratches/Sc_256.bmp
- scratches/Sc_257.bmp
- scratches/Sc_258.bmp
- scratches/Sc_259.bmp
- scratches/Sc_26.bmp
- scratches/Sc_260.bmp
- scratches/Sc_261.bmp
- scratches/Sc_262.bmp
- scratches/Sc_263.bmp
- scratches/Sc_264.bmp
- scratches/Sc_265.bmp
- scratches/Sc_266.bmp
- scratches/Sc_267.bmp
- scratches/Sc_268.bmp
- scratches/Sc_269.bmp
- scratches/Sc_27.bmp
- scratches/Sc_270.bmp
- scratches/Sc_271.bmp
- scratches/Sc_272.bmp
- scratches/Sc_273.bmp
- scratches/Sc_274.bmp
- scratches/Sc_275.bmp
- scratches/Sc_276.bmp
- scratches/Sc_277.bmp
- scratches/Sc_278.bmp
- scratches/Sc_279.bmp
- scratches/Sc_28.bmp
- scratches/Sc_280.bmp
- scratches/Sc_281.bmp
- scratches/Sc_282.bmp
- scratches/Sc_283.bmp
- scratches/Sc_284.bmp
- scratches/Sc_285.bmp
- scratches/Sc_286.bmp
- scratches/Sc_287.bmp
- scratches/Sc_288.bmp
- scratches/Sc_289.bmp
- scratches/Sc_29.bmp
- scratches/Sc_290.bmp
- scratches/Sc_291.bmp
- scratches/Sc_292.bmp
- scratches/Sc_293.bmp
- scratches/Sc_294.bmp
- scratches/Sc_295.bmp
- scratches/Sc_296.bmp
- scratches/Sc_297.bmp
- scratches/Sc_298.bmp
- scratches/Sc_299.bmp
- scratches/Sc_3.bmp
- scratches/Sc_30.bmp
- scratches/Sc_300.bmp
- scratches/Sc_31.bmp
- scratches/Sc_32.bmp
- scratches/Sc_33.bmp
- scratches/Sc_34.bmp
- scratches/Sc_35.bmp
- scratches/Sc_36.bmp
- scratches/Sc_37.bmp
- scratches/Sc_38.bmp
- scratches/Sc_39.bmp
- scratches/Sc_4.bmp
- scratches/Sc_40.bmp
- scratches/Sc_41.bmp
- scratches/Sc_42.bmp
- scratches/Sc_43.bmp
- scratches/Sc_44.bmp
- scratches/Sc_45.bmp
- scratches/Sc_46.bmp
- scratches/Sc_47.bmp
- scratches/Sc_48.bmp
- scratches/Sc_49.bmp
- scratches/Sc_5.bmp
- scratches/Sc_50.bmp
- scratches/Sc_51.bmp
- scratches/Sc_52.bmp
- scratches/Sc_53.bmp
- scratches/Sc_54.bmp
- scratches/Sc_55.bmp
- scratches/Sc_56.bmp
- scratches/Sc_57.bmp
- scratches/Sc_58.bmp
- scratches/Sc_59.bmp
- scratches/Sc_6.bmp
- scratches/Sc_60.bmp
- scratches/Sc_61.bmp
- scratches/Sc_62.bmp
- scratches/Sc_63.bmp
- scratches/Sc_64.bmp
- scratches/Sc_65.bmp
- scratches/Sc_66.bmp
- scratches/Sc_67.bmp
- scratches/Sc_68.bmp
- scratches/Sc_69.bmp
- scratches/Sc_7.bmp
- scratches/Sc_70.bmp
- scratches/Sc_71.bmp
- scratches/Sc_72.bmp
- scratches/Sc_73.bmp
- scratches/Sc_74.bmp
- scratches/Sc_75.bmp
- scratches/Sc_76.bmp
- scratches/Sc_77.bmp
- scratches/Sc_78.bmp
- scratches/Sc_79.bmp
- scratches/Sc_8.bmp
- scratches/Sc_80.bmp
- scratches/Sc_81.bmp
- scratches/Sc_82.bmp
- scratches/Sc_83.bmp
- scratches/Sc_84.bmp
- scratches/Sc_85.bmp
- scratches/Sc_86.bmp
- scratches/Sc_87.bmp
- scratches/Sc_88.bmp
- scratches/Sc_89.bmp
- scratches/Sc_9.bmp
- scratches/Sc_90.bmp
- scratches/Sc_91.bmp
- scratches/Sc_92.bmp
- scratches/Sc_93.bmp
- scratches/Sc_94.bmp
- scratches/Sc_95.bmp
- scratches/Sc_96.bmp
- scratches/Sc_97.bmp
- scratches/Sc_98.bmp
[truncated: 1 more entries]
