# Supplementary material for: Support vector machine with quantile hyper-spheres for pattern classification
Source: PLoS One. 2019 Feb 15;14(2):e0212361. doi: 10.1371/journal.pone.0212361 (PMC6377146; doi:10.1371/journal.pone.0212361)
Supplement: S4 Dataset — The fourth typical strip steel surface defects dataset. (ZIP) [file pone.0212361.s004.zip]

Archive with 301 entries (300 files):
- scale/
- scale/RS_1.bmp
- scale/RS_10.bmp
- scale/RS_100.bmp
- scale/RS_101.bmp
- scale/RS_102.bmp
- scale/RS_103.bmp
- scale/RS_104.bmp
- scale/RS_105.bmp
- scale/RS_106.bmp
- scale/RS_107.bmp
- scale/RS_108.bmp
- scale/RS_109.bmp
- scale/RS_11.bmp
- scale/RS_110.bmp
- scale/RS_111.bmp
- scale/RS_112.bmp
- scale/RS_113.bmp
- scale/RS_114.bmp
- scale/RS_115.bmp
- scale/RS_116.bmp
- scale/RS_117.bmp
- scale/RS_118.bmp
- scale/RS_119.bmp
- scale/RS_12.bmp
- scale/RS_120.bmp
- scale/RS_121.bmp
- scale/RS_122.bmp
- scale/RS_123.bmp
- scale/RS_124.bmp
- scale/RS_125.bmp
- scale/RS_126.bmp
- scale/RS_127.bmp
- scale/RS_128.bmp
- scale/RS_129.bmp
- scale/RS_13.bmp
- scale/RS_130.bmp
- scale/RS_131.bmp
- scale/RS_132.bmp
- scale/RS_133.bmp
- scale/RS_134.bmp
- scale/RS_135.bmp
- scale/RS_136.bmp
- scale/RS_137.bmp
- scale/RS_138.bmp
- scale/RS_139.bmp
- scale/RS_14.bmp
- scale/RS_140.bmp
- scale/RS_141.bmp
- scale/RS_142.bmp
- scale/RS_143.bmp
- scale/RS_144.bmp
- scale/RS_145.bmp
- scale/RS_146.bmp
- scale/RS_147.bmp
- scale/RS_148.bmp
- scale/RS_149.bmp
- scale/RS_15.bmp
- scale/RS_150.bmp
- scale/RS_151.bmp
- scale/RS_152.bmp
- scale/RS_153.bmp
- scale/RS_154.bmp
- scale/RS_155.bmp
- scale/RS_156.bmp
- scale/RS_157.bmp
- scale/RS_158.bmp
- scale/RS_159.bmp
- scale/RS_16.bmp
- scale/RS_160.bmp
- scale/RS_161.bmp
- scale/RS_162.bmp
- scale/RS_163.bmp
- scale/RS_164.bmp
- scale/RS_165.bmp
- scale/RS_166.bmp
- scale/RS_167.bmp
- scale/RS_168.bmp
- scale/RS_169.bmp
- scale/RS_17.bmp
- scale/RS_170.bmp
- scale/RS_171.bmp
- scale/RS_172.bmp
- scale/RS_173.bmp
- scale/RS_174.bmp
- scale/RS_175.bmp
- scale/RS_176.bmp
- scale/RS_177.bmp
- scale/RS_178.bmp
- scale/RS_179.bmp
- scale/RS_18.bmp
- scale/RS_180.bmp
- scale/RS_181.bmp
- scale/RS_182.bmp
- scale/RS_183.bmp
- scale/RS_184.bmp
- scale/RS_185.bmp
- scale/RS_186.bmp
- scale/RS_187.bmp
- scale/RS_188.bmp
- scale/RS_189.bmp
- scale/RS_19.bmp
- scale/RS_190.bmp
- scale/RS_191.bmp
- scale/RS_192.bmp
- scale/RS_193.bmp
- scale/RS_194.bmp
- scale/RS_195.bmp
- scale/RS_196.bmp
- scale/RS_197.bmp
- scale/RS_198.bmp
- scale/RS_199.bmp
- scale/RS_2.bmp
- scale/RS_20.bmp
- scale/RS_200.bmp
- scale/RS_201.bmp
- scale/RS_202.bmp
- scale/RS_203.bmp
- scale/RS_204.bmp
- scale/RS_205.bmp
- scale/RS_206.bmp
- scale/RS_207.bmp
- scale/RS_208.bmp
- scale/RS_209.bmp
- scale/RS_21.bmp
- scale/RS_210.bmp
- scale/RS_211.bmp
- scale/RS_212.bmp
- scale/RS_213.bmp
- scale/RS_214.bmp
- scale/RS_215.bmp
- scale/RS_216.bmp
- scale/RS_217.bmp
- scale/RS_218.bmp
- scale/RS_219.bmp
- scale/RS_22.bmp
- scale/RS_220.bmp
- scale/RS_221.bmp
- scale/RS_222.bmp
- scale/RS_223.bmp
- scale/RS_224.bmp
- scale/RS_225.bmp
- scale/RS_226.bmp
- scale/RS_227.bmp
- scale/RS_228.bmp
- scale/RS_229.bmp
- scale/RS_23.bmp
- scale/RS_230.bmp
- scale/RS_231.bmp
- scale/RS_232.bmp
- scale/RS_233.bmp
- scale/RS_234.bmp
- scale/RS_235.bmp
- scale/RS_236.bmp
- scale/RS_237.bmp
- scale/RS_238.bmp
- scale/RS_239.bmp
- scale/RS_24.bmp
- scale/RS_240.bmp
- scale/RS_241.bmp
- scale/RS_242.bmp
- scale/RS_243.bmp
- scale/RS_244.bmp
- scale/RS_245.bmp
- scale/RS_246.bmp
- scale/RS_247.bmp
- scale/RS_248.bmp
- scale/RS_249.bmp
- scale/RS_25.bmp
- scale/RS_250.bmp
- scale/RS_251.bmp
- scale/RS_252.bmp
- scale/RS_253.bmp
- scale/RS_254.bmp
- scale/RS_255.bmp
- scale/RS_256.bmp
- scale/RS_257.bmp
- scale/RS_258.bmp
- scale/RS_259.bmp
- scale/RS_26.bmp
- scale/RS_260.bmp
- scale/RS_261.bmp
- scale/RS_262.bmp
- scale/RS_263.bmp
- scale/RS_264.bmp
- scale/RS_265.bmp
- scale/RS_266.bmp
- scale/RS_267.bmp
- scale/RS_268.bmp
- scale/RS_269.bmp
- scale/RS_27.bmp
- scale/RS_270.bmp
- scale/RS_271.bmp
- scale/RS_272.bmp
- scale/RS_273.bmp
- scale/RS_274.bmp
- scale/RS_275.bmp
- scale/RS_276.bmp
- scale/RS_277.bmp
- scale/RS_278.bmp
- scale/RS_279.bmp
- scale/RS_28.bmp
- scale/RS_280.bmp
- scale/RS_281.bmp
- scale/RS_282.bmp
- scale/RS_283.bmp
- scale/RS_284.bmp
- scale/RS_285.bmp
- scale/RS_286.bmp
- scale/RS_287.bmp
- scale/RS_288.bmp
- scale/RS_289.bmp
- scale/RS_29.bmp
- scale/RS_290.bmp
- scale/RS_291.bmp
- scale/RS_292.bmp
- scale/RS_293.bmp
- scale/RS_294.bmp
- scale/RS_295.bmp
- scale/RS_296.bmp
- scale/RS_297.bmp
- scale/RS_298.bmp
- scale/RS_299.bmp
- scale/RS_3.bmp
- scale/RS_30.bmp
- scale/RS_300.bmp
- scale/RS_31.bmp
- scale/RS_32.bmp
- scale/RS_33.bmp
- scale/RS_34.bmp
- scale/RS_35.bmp
- scale/RS_36.bmp
- scale/RS_37.bmp
- scale/RS_38.bmp
- scale/RS_39.bmp
- scale/RS_4.bmp
- scale/RS_40.bmp
- scale/RS_41.bmp
- scale/RS_42.bmp
- scale/RS_43.bmp
- scale/RS_44.bmp
- scale/RS_45.bmp
- scale/RS_46.bmp
- scale/RS_47.bmp
- scale/RS_48.bmp
- scale/RS_49.bmp
- scale/RS_5.bmp
- scale/RS_50.bmp
- scale/RS_51.bmp
- scale/RS_52.bmp
- scale/RS_53.bmp
- scale/RS_54.bmp
- scale/RS_55.bmp
- scale/RS_56.bmp
- scale/RS_57.bmp
- scale/RS_58.bmp
- scale/RS_59.bmp
- scale/RS_6.bmp
- scale/RS_60.bmp
- scale/RS_61.bmp
- scale/RS_62.bmp
- scale/RS_63.bmp
- scale/RS_64.bmp
- scale/RS_65.bmp
- scale/RS_66.bmp
- scale/RS_67.bmp
- scale/RS_68.bmp
- scale/RS_69.bmp
- scale/RS_7.bmp
- scale/RS_70.bmp
- scale/RS_71.bmp
- scale/RS_72.bmp
- scale/RS_73.bmp
- scale/RS_74.bmp
- scale/RS_75.bmp
- scale/RS_76.bmp
- scale/RS_77.bmp
- scale/RS_78.bmp
- scale/RS_79.bmp
- scale/RS_8.bmp
- scale/RS_80.bmp
- scale/RS_81.bmp
- scale/RS_82.bmp
- scale/RS_83.bmp
- scale/RS_84.bmp
- scale/RS_85.bmp
- scale/RS_86.bmp
- scale/RS_87.bmp
- scale/RS_88.bmp
- scale/RS_89.bmp
- scale/RS_9.bmp
- scale/RS_90.bmp
- scale/RS_91.bmp
- scale/RS_92.bmp
- scale/RS_93.bmp
- scale/RS_94.bmp
- scale/RS_95.bmp
- scale/RS_96.bmp
- scale/RS_97.bmp
- scale/RS_98.bmp
[truncated: 1 more entries]
