# Supplementary material for: Support vector machine with quantile hyper-spheres for pattern classification
Source: PLoS One. 2019 Feb 15;14(2):e0212361. doi: 10.1371/journal.pone.0212361 (PMC6377146; doi:10.1371/journal.pone.0212361)
Supplement: S1 Text — UCI datasets. (TXT) [file pone.0212361.s005.txt]

Heart	http://archive.ics.uci.edu/ml/datasets/Statlog+%28Heart%29;
Ionosphere	http://archive.ics.uci.edu/ml/datasets/Ionosphere;
Breast	http://archive.ics.uci.edu/ml/datasets/Breast+Cancer+Wisconsin+%28Diagnostic%29;
Thyroid	http://archive.ics.uci.edu/ml/datasets/Thyroid+Disease;
Australian	http://archive.ics.uci.edu/ml/datasets/Statlog+%28Australian+Credit+Approval%29;
WPBC	http://archive.ics.uci.edu/ml/datasets/Breast+Cancer+Wisconsin+%28Prognostic%29;
Pima	http://archive.ics.uci.edu/ml/datasets/Energy+efficiency;
German	http://archive.ics.uci.edu/ml/datasets/Statlog+%28German+Credit+Data%29;
Sonar	http://archive.ics.uci.edu/ml/datasets/Connectionist+Bench+%28Sonar%2C+Mines+vs.+Rocks%29;
ILPD	http://archive.ics.uci.edu/ml/datasets/ILPD+%28Indian+Liver+Patient+Dataset%29;
Wifi	http://archive.ics.uci.edu/ml/datasets/Wireless+Indoor+Localization;
Splice	http://archive.ics.uci.edu/ml/datasets/Molecular+Biology+%28Splice-junction+Gene+Sequences%29;
Wilt	http://archive.ics.uci.edu/ml/datasets/Wilt;
Musk	http://archive.ics.uci.edu/ml/datasets/Musk+%28Version+2%29;
Spambase	http://archive.ics.uci.edu/ml/datasets/Spambase;
